# Supplementary material for: Impact of COVID-19 on Micronutrient Adequacy and Dietary Diversity among Women of Reproductive Age from Selected Households in Bangladesh
Source: Nutrients. 2023 Jul 19;15(14):3202. doi: 10.3390/nu15143202 (PMC10386131; doi:10.3390/nu15143202)
Supplement: Supplementary file 1 [file nutrients-15-03202-s001.zip]

Archive with 2 entries (2 files):
- Supplementary Fig_1.pdf
- Supplementary Fig_2.pdf
